# Supplementary material for: Effect of calcium salt of long-chain fatty acids and alfalfa supplementation on performance of Holstein bulls
Source: Oncotarget. 2017 Dec 9;9(3):3029–42. doi: 10.18632/oncotarget.23073 (PMC5790443; doi:10.18632/oncotarget.23073)
Supplement: Supplementary file 2 [file oncotarget-09-3029-s002.xlsx]

## Sheet: Sheet1
ID	Dietary treatment				p_value
	AC	AN	LC	LN
g__Prevotella_1	0.270791	0.263058	0.359683	0.265276	0.192
g__unidentified	0.23643	0.205253	0.217335	0.234596	0.341
g__Rikenellaceae_RC9_gut_group	0.081642	0.093831	0.101939	0.104177	0.486
g__Ruminococcaceae_NK4A214_group	0.045474	0.054739	0.048311	0.05545	0.679
g__Christensenellaceae_R-7_group	0.036128	0.038394	0.03292	0.039059	0.684
g__Ruminococcus_2	0.023393	0.033823	0.023298	0.020104	0.444
g__Prevotellaceae_UCG-003	0.02107	0.022841	0.023589	0.03138	0.253
g__Prevotellaceae_UCG-001	0.023532	0.017273	0.019371	0.019071	0.552
g__Succiniclasticum	0.0166	0.015765	0.012873	0.01551	0.551
g__Lachnospiraceae_NK3A20_group	0.013736	0.013555	0.009792	0.010369	0.717
g__Ruminiclostridium_5	0.012943	0.015012	0.005719	0.012361	0.077
g__uncultured	0.010127	0.022527	0.006077	0.007237	0.203
g__Eubacterium_coprostanoligenes_group	0.010782	0.011916	0.008686	0.011798	0.292
g__Ruminococcaceae_UCG-014	0.012868	0.01263	0.003963	0.008969	0.062
g__Ruminococcaceae_UCG-002	0.007171	0.011819	0.009057	0.00627	0.482
g__Erysipelotrichaceae_UCG-004	0.011399	0.006192	0.010206	0.006272	0.573
g__Ruminococcaceae_UCG-010	0.008642	0.008095	0.006773	0.008507	0.407
g__Acetitomaculum	0.007533	0.009751	0.0069	0.007489	0.993
g__Treponema_2	0.009296	0.007507	0.004639	0.009154	0.02
g__Ruminococcaceae_UCG-005	0.005215	0.007031	0.004372	0.007434	0.226
g__Prevotellaceae_NK3B31_group	0.006131	0.005318	0.004941	0.007603	0.221
g__Fibrobacter	0.007171	0.004438	0.003569	0.006149	0.51
g__Succinivibrionaceae_UCG-002	0.007432	0.00802	0.001285	0.002658	0.496
g__Butyrivibrio_2	0.005865	0.004018	0.003601	0.005572	0.25
g__Saccharofermentans	0.004394	0.004295	0.004546	0.005546	0.595
g__Ruminococcus_1	0.004879	0.004962	0.003439	0.004879	0.591
g__Moryella	0.004386	0.004402	0.002879	0.003675	0.255
g__Anaerovorax	0.003249	0.003428	0.003362	0.003913	0.791
g__Prevotellaceae_UCG-004	0.003096	0.003562	0.001744	0.005042	0.073
g__Lachnospiraceae_XPB1014_group	0.003073	0.003934	0.002656	0.003728	0.453
g__Lachnospiraceae_AC2044_group	0.002999	0.002966	0.00209	0.004059	0.248
g__Bacillus	0.000945	0.008915	0.000972	0.000981	0.96
g__Papillibacter	0.002104	0.00208	0.002676	0.003937	0.123
g__Pseudobutyrivibrio	0.002932	0.002333	0.001801	0.00346	0.146
g__Marvinbryantia	0.002721	0.003257	0.000663	0.003113	0.02
g__Eubacterium_ruminantium_group	0.002943	0.00272	0.001358	0.001988	0.052
g__Lachnospiraceae_ND3007_group	0.002355	0.002615	0.002204	0.001803	0.742
g__Ruminococcaceae_V9D2013_group	0.002474	0.001791	0.00075	0.003512	0.012
g__Ruminiclostridium_9	0.003971	0.002404	0.00054	0.001525	0.056
g__Family_XIII_AD3011_group	0.002019	0.00212	0.001925	0.002338	0.859
g__Candidatus_Saccharimonas	0.001856	0.002536	0.001609	0.002016	0.609
g__Bifidobacterium	0.003129	0.003631	1.9e-05	2.1e-05	0.289
g__Ruminococcaceae_UCG-001	0.002302	0.002333	0.000839	0.001257	0.294
g__Bacteroides	0.001434	0.001005	0.001487	0.002377	0.012
g__Lactococcus	0.000509	0.004572	0.000418	0.00046	0.951
g__Mogibacterium	0.001391	0.001412	0.001237	0.001823	0.663
g__Veillonellaceae_UCG-001	0.001111	0.001105	0.001297	0.001828	0.307
g__Ruminobacter	0.002244	0.001972	0.000568	0.000391	0.746
g__Anaeroplasma	0.001547	0.001395	0.000999	0.000992	0.11
g__Atopobium	0.002629	0.000688	0.000779	0.000806	0.412
g__Victivallis	0.00092	0.001087	0.001428	0.00126	0.266
g__Prevotellaceae_Ga6A1_group	0.001414	0.000985	0.001216	0.00107	0.456
g__Succinivibrio	0.004446	0	0	4e-06	0.272
g__Blautia	0.001254	0.001088	0.000984	0.001048	0.72
g__Desulfovibrio	0.000822	0.000979	0.001041	0.001444	0.07
g__Selenomonas_1	0.000797	0.001384	0.001222	0.000758	0.81
g__Prevotellaceae_YAB2003_group	0.000832	0.000428	0.001014	0.001555	0.019
g__probable_genus_10	0.001059	0.001056	0.000684	0.000953	0.683
g__Oribacterium	0.0014	0.000814	0.000655	0.000814	0.119
g__Defluviitaleaceae_UCG-011	0.000902	0.000965	0.000805	0.00091	0.859
g__Ruminococcaceae_UCG-004	0.000824	0.001092	0.000689	0.000836	0.607
g__Ruminococcaceae_UCG-013	0.001127	0.000782	0.000802	0.000717	0.619
g__Ruminiclostridium_1	0.000905	0.00079	0.000566	0.001107	0.113
g__Lachnoclostridium_10	0.000756	0.000781	0.000719	0.001068	0.464
g__Anaerotruncus	0.000677	0.000901	0.000584	0.001144	0.113
g__Eubacterium_ventriosum_group	0.001024	0.000649	0.000653	0.000827	0.814
g__Haemonchus_placei	0.000727	0.000503	0.000739	0.000875	0.332
g__Alloprevotella	0.000755	0.000328	0.000897	0.000824	0.108
g__Eubacterium_brachy_group	0.000816	0.000808	0.000623	0.000549	0.825
g__Elusimicrobium	0.000719	0.000448	0.000909	0.000671	0.834
g__Eubacterium_hallii_group	0.000658	0.000571	0.000509	0.000786	0.482
g__Lachnoclostridium_1	0.001547	0.000449	0.000233	0.000256	0.505
g__Senegalimassilia	0.000519	0.000546	0.000639	0.000755	0.38
g__Eubacterium_nodatum_group	0.000809	0.000562	0.000451	0.000455	0.391
g__U29-B03	0.000483	0.000632	0.000399	0.000488	0.843
g__unidentified_rumen_bacterium_RFP12	0.000244	0.000388	0.000738	0.000541	0.027
g__Lachnospiraceae_UCG-006	0.000431	0.000411	0.000347	0.000609	0.238
g__Erysipelotrichaceae_UCG-009	0.000569	0.000396	0.000383	0.000438	0.973
g__Anaerorhabdus_furcosa_group	0.00053	0.000461	0.000304	0.00048	0.492
g__Lolium_perenne	0.000323	0.000461	0.000382	0.000529	0.68
g__Anaerovibrio	0.000343	0.000281	0.000432	0.000416	0.604
g__Coprococcus_1	0.000399	0.000344	0.000394	0.0003	0.941
g__Ruminococcus_gauvreauii_group	0.00137	4e-06	2.7e-05	7e-06	0.751
g__Megasphaera	0.001323	1.2e-05	4.7e-05	1.1e-05	0.836
g__Syntrophococcus	0.000364	0.000294	0.000334	0.000342	0.853
g__Solobacterium	0.000305	0.000234	0.000312	0.000381	0.898
g__unidentified_rumen_bacterium_RF9	0.000265	0.000251	0.000275	0.000347	0.985
g__Succinimonas	0.00033	0.000464	0.000131	0.000155	0.692
g__Incertae_Sedis	0.000251	0.000241	0.000237	0.000297	0.918
g__Family_XIII_UCG-002	0.00028	0.000296	0.000199	0.000218	0.769
g__Thalassospira	0.000304	0.000189	0.000245	0.000223	0.66
g__Ruminiclostridium_6	0.00026	0.000265	0.00024	0.000142	0.482
g__Ethanoligenens	0.000223	0.00023	0.000251	0.000189	0.952
g__Spirochaeta_2	0.000351	0.000201	0.000125	0.000214	0.069
g__Howardella	0.000215	0.000251	0.000147	0.000243	0.173
g__Shuttleworthia	0.000287	0.000256	0.000107	0.000158	0.488
g__Roseburia	0.00027	0.000144	0.000154	0.000218	0.394
g__Selenomonas	0.000737	0	0	3e-06	0.558
g__Lachnospiraceae_FCS020_group	0.000329	9.5e-05	0.0001	0.000207	0.048
g__Schwartzia	0.00012	0.000109	0.000323	0.000155	0.068
g__Candidatus_Hepatincola	0.000258	0.000149	0.000195	0.000103	0.876
g__SP3-e08	5e-05	4.9e-05	0.000279	0.000298	0.005
g__Candidatus_Captivus	0.000189	0.000277	6e-05	9.8e-05	0.077
g__Phocaeicola	0.000118	0.000241	6.9e-05	0.000141	0.386
g__Pantoea	0.000295	0.000191	1.7e-05	6.4e-05	0.007
g__Pseudomonas	0.000123	0.00038	2.7e-05	3.5e-05	0.069
g__Prevotella_7	0.00035	4.7e-05	0.000124	2.5e-05	0.539
g__Deltaproteobacteria_bacterium_canine_oral_taxon_266	0.000113	0.000247	6.7e-05	0.000118	0.435
g__Lachnobacterium	0.000246	0.000256	2e-05	2.3e-05	0.07
g__Pyramidobacter	0.000169	0.000182	5.1e-05	0.000141	0.078
g__Streptococcus	6.5e-05	0.000334	6.3e-05	4.9e-05	0.82
g__Clostridium_sensu_stricto_1	0.000184	9e-05	3.8e-05	0.000171	0.747
g__Carnobacterium	4.2e-05	0.000299	6.7e-05	5.7e-05	0.673
g__Family_XIII_UCG-001	0.000102	0.000119	8e-05	0.000162	0.392
g__Lachnospiraceae_UCG-008	0.000151	0.00012	0.00012	6.6e-05	0.438
g__Lachnoclostridium_12	0.00029	6.1e-05	1.8e-05	7.2e-05	0.399
g__Candidatus_Soleaferrea	7.3e-05	0.00011	9.2e-05	0.00016	0.603
g__Lachnospiraceae_UCG-002	9.6e-05	6.9e-05	0.000119	0.000148	0.244
g__Lachnospiraceae_UCG-010	8.9e-05	9.2e-05	7.7e-05	0.00012	0.694
g__Coprococcus_2	0.000136	7.5e-05	8e-06	0.000157	0.206
g__Lachnospira	0.000318	2.3e-05	7e-06	1.8e-05	0.037
g__Enterococcus	3.8e-05	0.000248	2e-05	3.5e-05	0.512
g__Phaseolus_acutifolius_tepary_bean	6.6e-05	7.1e-05	0.000136	6.2e-05	0.275
g__Eubacterium_cellulosolvens_group	6.4e-05	5.8e-05	0.000124	7.8e-05	0.51
g__hoa5-07d05_gut_group	0.000127	9.4e-05	6.7e-05	3.4e-05	0.137
g__Hydrogenoanaerobacterium	0.000101	6.3e-05	2.9e-05	9.1e-05	0.196
g__Desulfobulbus	6.8e-05	8.8e-05	6.4e-05	6e-05	0.402
g__Erysipelotrichaceae_UCG-001	3.6e-05	3.7e-05	0.00012	8e-05	0.793
g__Lachnospiraceae_FE2018_group	4.8e-05	5.9e-05	5.6e-05	0.000104	0.337
g__Ruminococcaceae_UCG-009	4.3e-05	4.1e-05	4e-05	0.000132	0.799
g__Turicibacter	6.4e-05	8.7e-05	7.1e-05	2.6e-05	0.06
g__Paraprevotella	4.8e-05	4.9e-05	6.5e-05	7.5e-05	0.833
g__Romboutsia	4.4e-05	6.5e-05	6.5e-05	5.4e-05	0.442
g__Selenomonas_4	6.1e-05	3.3e-05	8e-05	5.1e-05	0.874
g__Tyzzerella_3	4.7e-05	0.00012	3.1e-05	2.5e-05	0.136
g__Oscillospira	6.7e-05	3.6e-05	4.9e-05	6e-05	0.401
g__Fretibacterium	1.8e-05	6.2e-05	8e-05	4.9e-05	0.336
g__Anaerofustis	5.3e-05	2.6e-05	0.000106	2.1e-05	0.023
g__Methanobrevibacter	3.5e-05	6.2e-05	8e-05	2.3e-05	0.193
g__Quinella	5.5e-05	5.4e-05	6.2e-05	3e-05	0.983
g__Sphingomonas	4.3e-05	3.6e-05	4.4e-05	6e-05	0.899
g__Ralstonia	2.1e-05	0.000122	5e-06	1.1e-05	0.371
g__unidentified_rumen_bacterium_RF3	4e-05	3.9e-05	3.3e-05	3.7e-05	0.924
g__Anaerosporobacter	7.8e-05	2.8e-05	1.7e-05	2.6e-05	0.501
g__Leuconostoc	1.8e-05	8.2e-05	4e-06	3.7e-05	0.334
g__Corynebacterium_1	2.6e-05	2.7e-05	2.9e-05	5.4e-05	0.511
g__Geobacillus	1.2e-05	0.000104	1e-05	4e-06	0.371
g__unidentified_rumen_bacterium_RFN54	1.7e-05	1.8e-05	2.8e-05	4.5e-05	0.341
g__Massilia	3.2e-05	6.1e-05	5e-06	1e-05	0.052
g__Peptoclostridium	1.4e-05	3.8e-05	2.4e-05	3e-05	0.21
g__Campylobacter	1e-05	2.7e-05	2.2e-05	4.8e-05	0.169
g__Collinsella	0	3.9e-05	3.5e-05	3.1e-05	0.043
g__Erysipelotrichaceae_UCG-007	0.0001	0	0	0	0.392
g__Syntrophomonas	1.5e-05	8e-06	1.7e-05	5.2e-05	0.129
g__Ruminococcaceae_UCG-012	2.9e-05	1.3e-05	0	4.6e-05	0.008
g__possible_genus_Sk003-Sk004	1.9e-05	3.6e-05	2e-05	3e-06	0.104
g__Pseudoramibacter	1e-05	0	0	1.1e-05	0.106
g__Methylobacterium	6e-06	2.2e-05	3.5e-05	1.1e-05	0.52
g__Succinivibrionaceae_UCG-001	1.1e-05	9e-06	4.4e-05	8e-06	0.895
g__Faecalibacterium	2.5e-05	2.1e-05	9e-06	1e-05	0.709
g__Rhizobium	6e-06	2.4e-05	9e-06	2.4e-05	0.233
g__Caulobacter	0	4.3e-05	4e-06	1.7e-05	0.432
g__Denitrobacterium	0	1.3e-05	3.7e-05	1.3e-05	0.042
g__Erysipelotrichaceae_UCG-006	5e-05	3e-06	1e-05	0	0.446
g__Cronobacter	1.5e-05	4.4e-05	0	3e-06	0.077
g__Sharpea	1.3e-05	1.2e-05	3.1e-05	6e-06	0.524
g__Lactobacillus	0	9e-06	0	4.7e-05	0.272
g__Synergistes	2.4e-05	2.7e-05	4e-06	0	0.023
g__Suttonella	1.9e-05	1e-05	3e-06	2.1e-05	0.192
g__Falsirhodobacter	2.2e-05	1.3e-05	1.2e-05	4e-06	0.343
g__Sutterella	2.9e-05	1.5e-05	4e-06	0	0.43
g__Paenibacillus	9e-06	3.5e-05	0	0	0.099
g__Sphingopyxis	1e-05	1.2e-05	9e-06	7e-06	0.993
g__Ochrobactrum	4e-06	1.4e-05	1.1e-05	8e-06	0.837
g__Blvii28_wastewater-sludge_group	1e-05	1.3e-05	4e-06	7e-06	0.765
g__Fusobacterium	1.2e-05	4e-06	0	1.6e-05	0.432
g__Aureimonas	7e-06	0	1.7e-05	6e-06	0.118
g__Streptomyces	4e-06	3e-06	8e-06	1.4e-05	0.876
g__Stenotrophomonas	7e-06	2e-05	0	0	0.218
g__Escherichia-Shigella	1.7e-05	4e-06	0	4e-06	0.207
g__Prevotella	0	1.4e-05	4e-06	4e-06	0.474
g__Lachnospiraceae_NK4A136_group	0	0	0	1.8e-05	0.103
g__Shewanella	0	1.4e-05	0	0	0.392
g__Psychrobacter	0	1.4e-05	0	0	0.392
g__Enterorhabdus	0	0	7e-06	3e-06	0.558
